# Supplementary material for: Nutritional Value of Female Eriocheir sinensis from Three Different Habitats in the Lower Reach of the Yangtze River with a Special Emphasis on Lipid Quality
Source: Foods. 2025 Jul 10;14(14):2434. doi: 10.3390/foods14142434 (PMC12294614; doi:10.3390/foods14142434)
Supplement: Supplementary file 1 [file foods-14-02434-s001.zip]

Archive with 1 entries (1 files):
- foods-3708075-supplementary.pdf
